# Supplementary material for: Burden of Thyroid Cancer From 1990 to 2019 and Projections of Incidence and Mortality Until 2039 in China: Findings From Global Burden of Disease Study
Source: Front Endocrinol (Lausanne). 2021 Oct 6;12:738213. doi: 10.3389/fendo.2021.738213 (PMC8527095; doi:10.3389/fendo.2021.738213)
Supplement: Supplementary file 1 [file DataSheet_1.zip]

Archive with 12 entries (11 files):
- Supplementary material_revised/
- Supplementary material_revised/Figure S2 risk factor of high BMI.pdf
- Supplementary material_revised/Figure S9 Long-term trends in incidence rate of Iodine deficiency by age and sex from 1990 to 2019 in China.pdf
- Supplementary material_revised/Supplementary material.docx
- Supplementary material_revised/figure S1 copmarision of several models.pdf
- Supplementary material_revised/figure S3 incidence rate of different age groups in both genders .pdf
- Supplementary material_revised/figure S4 incidence rate of different age groups in males .pdf
- Supplementary material_revised/figure S5 incidence rate of different age groups in females .pdf
- Supplementary material_revised/figure S6 death rate of different age groups in both genders .pdf
- Supplementary material_revised/figure S7 death rate of different age groups in males .pdf
- Supplementary material_revised/figure S8 death rate of different age groups infemales .pdf
- Supplementary material_revised/~$pplementary material.docx
